# Supplementary material for: Quantifying and visualizing site performance in clinical trials
Source: Contemp Clin Trials Commun. 2018 Jan 31;9:108–14. doi: 10.1016/j.conctc.2018.01.005 (PMC5898563; doi:10.1016/j.conctc.2018.01.005)
Supplement: mmc1 [file mmc1.xml]

<?xml version="1.0" encoding="UTF-8" standalone="no"?><data:data><datasets><author>dimitris.agrafiotis@gmail.com</author><type>0</type><dataset><value>1</value><reason>The data that has been used is confidential</reason><comments/></dataset></datasets></data:data>
